# Supplementary material for: ANGSD: Analysis of Next Generation Sequencing Data
Source: BMC Bioinformatics. 2014 Nov 25;15(1):356. doi: 10.1186/s12859-014-0356-4 (PMC4248462; doi:10.1186/s12859-014-0356-4)
Supplement: Additional file 7 — Commands used for some of the analyses. Text file containing the commands used in various analysis in the text. We used SAMtools version 0.1.19-44428cd, and GATK version 2.4-7-g5e89f01. [file 12859_2014_356_MOESM7_ESM.txt]

## genotype calling
#ANGSD AF
angsd -sites sites.txt -b ceu31.list -doMajorMinor 4 -doMaf 1 -GL 1 -doGeno 19 -doPost 1 -ref  hg19.fa 
#ANGSD ML
angsd -sites sites.txt -b ceu31.list -doMajorMinor 4 -GL 1 -doGeno 19 -doPost 2 -ref hg19.fa
#ANGSD SFS
angsd -sites sites.txt -b ceu31.list -doMajorMinor 4 -GL 1 -doSaf 3 -P 6 -ref  hg19.fa -pest sfs.txt
#SAMtools
./samtools mpileup -f  hg19.fa -b ceu31.list -g -I -l sites.txt |bcftools view -cg  -
#GATK
./gatk -l INFO -R hg19.fa -T HaplotypeCaller -I ceu31.list -L sites.intervals --output_mode EMIT_ALL_SITES 
## computational speed
samtools mpileup -b file.list -f hg19.fa -g -r 21:1-20000000 |bcftools view -v 
gatk -R hg19.fa -T UnifiedGenotyper -I file.list -L 21:1-20000000 -nt 1 
angsd -ref hg19.fa -b file.list -doMaf 1 -GL 1 -P 1 -doMajorMinor 1 -r 21:1-20000000 -snp_pval 1e-5 -checkbamheaders 0
